# Supplementary material for: Construction of Minigenome Replicon of Nipah Virus and Investigation of Biological Activity
Source: Viruses. 2025 May 15;17(5):707. doi: 10.3390/v17050707 (PMC12116097; doi:10.3390/v17050707)
Supplement: Supplementary file 1 [file viruses-17-00707-s001.zip]

Archive with 1 entries (1 files):
- viruses-3596327-supplementary.pdf
